# Supplementary material for: A Super Anticorrosive Ultrathin Film by Restarting the Native Passive Film on 316L Stainless Steel
Source: Nanomaterials (Basel). 2023 Jan 16;13(2):367. doi: 10.3390/nano13020367 (PMC9862606; doi:10.3390/nano13020367)
Supplement: Supplementary file 1 [file nanomaterials-13-00367-s001.zip]

Archive with 1 entries (1 files):
- nanomaterials-2116941-supplementary.pdf
